# Supplementary material for: Protection from infection and reinfection due to the Omicron BA.1 variant in care homes
Source: Front Immunol. 2023 Oct 23;14:1186134. doi: 10.3389/fimmu.2023.1186134 (PMC10627010; doi:10.3389/fimmu.2023.1186134)
Supplement: Supplementary file 2 [file Table_1.xlsx]

## Sheet: Sheet1
GISAID_no	ENA accession number
EPI_ISL_9554685	ERZ8406676
EPI_ISL_9586906	ERZ11437177
EPI_ISL_14896807	ERX7816169
EPI_ISL_10124570	ERZ8462965
EPI_ISL_9586911	ERZ8410579
EPI_ISL_10474770	ERZ7989115
EPI_ISL_10474748	ERZ8409884
EPI_ISL_10474750	ERZ11444030
EPI_ISL_10474754	ERZ8436211
EPI_ISL_10474766	ERZ8461095
EPI_ISL_10474762	ERZ11434974
EPI_ISL_14954004	ERX7803586
EPI_ISL_9554666	ERZ11431191
EPI_ISL_9554690	ERZ11446746
EPI_ISL_9554689	ERZ11441123
EPI_ISL_9586956	ERZ8416477
EPI_ISL_9554667	ERZ7994125
EPI_ISL_9586938	ERZ8395657
EPI_ISL_9554670	ERZ11429926
EPI_ISL_9554707	ERZ8429143
EPI_ISL_9586941	ERZ11432637
EPI_ISL_9554706	ERZ8420552
EPI_ISL_9554672	ERZ8411670
EPI_ISL_9586948	ERZ8466291
EPI_ISL_9554704	ERZ8416027
EPI_ISL_14896790	ERX7762963
EPI_ISL_9554715	ERZ11442681
EPI_ISL_9586951	ERZ8426426
EPI_ISL_9586942	ERZ8415205
EPI_ISL_14896787	ERX7813075
EPI_ISL_9586940	ERZ11435303
EPI_ISL_9586910	ERZ8443451
EPI_ISL_9586957	ERZ8423749
EPI_ISL_14896789	ERX7738158
EPI_ISL_9554680	ERZ11434986
EPI_ISL_9554668	ERZ8425573
EPI_ISL_14896788	ERX7758679
EPI_ISL_9586969	ERZ8409155
EPI_ISL_10474781	ERZ8434658
EPI_ISL_14956457	ERZ8417477
EPI_ISL_9586950	ERZ8448717
EPI_ISL_14896783	ERX7746342
EPI_ISL_9586949	ERZ11436997
EPI_ISL_9586939	ERZ11442774
EPI_ISL_9586945	ERZ8445045
EPI_ISL_9586947	ERZ11447005
EPI_ISL_9586953	ERZ11439665
EPI_ISL_9586946	ERZ11428305
EPI_ISL_9554710	ERZ8429194
EPI_ISL_9554711	ERZ8426512
EPI_ISL_9554705	ERZ11430041
EPI_ISL_9554714	ERZ7989880
EPI_ISL_14956459	ERZ8402579
EPI_ISL_9586954	ERZ11437681
EPI_ISL_9554720	ERZ8442847
EPI_ISL_9554713	ERZ11431044
EPI_ISL_9586955	ERZ11443298
EPI_ISL_9554699	ERZ11439847
EPI_ISL_9554708	ERZ8454591
EPI_ISL_10488251	ERX7730040
EPI_ISL_9586937	ERZ8442124
EPI_ISL_9554718	ERZ8402309
EPI_ISL_9586931	ERZ11431896
EPI_ISL_9554717	ERZ11429277
EPI_ISL_9586930	ERZ8425322
EPI_ISL_9586944	ERZ8446688
EPI_ISL_9586933	ERZ11442310
EPI_ISL_9586958	ERZ11427834
EPI_ISL_9586936	ERZ8406718
EPI_ISL_9586952	ERZ11430090
EPI_ISL_9554729	ERZ8409702
EPI_ISL_9554747	ERZ7997404
EPI_ISL_9554697	ERZ8433008
EPI_ISL_9554716	ERZ11426350
EPI_ISL_9554702	ERZ8417954
EPI_ISL_9554701	ERZ7993613
EPI_ISL_9554696	ERZ8406915
EPI_ISL_14896784	ERX7771108
EPI_ISL_9554700	ERZ8424150
EPI_ISL_9554709	ERZ8415820
EPI_ISL_9586943	ERZ11448479
EPI_ISL_9554695	ERZ11446858
EPI_ISL_9554719	ERZ8434041
EPI_ISL_9586932	ERZ8441585
EPI_ISL_9586934	ERZ8427471
EPI_ISL_9554698	ERZ7996802
EPI_ISL_9554728	ERZ8448221
EPI_ISL_9554723	ERZ8466821
EPI_ISL_9554731	ERZ8425026
EPI_ISL_9554585	ERZ7980994
EPI_ISL_9554742	ERZ11432361
EPI_ISL_9554748	ERZ7984146
EPI_ISL_9554732	ERZ8408750
EPI_ISL_9554725	ERZ8449484
EPI_ISL_9554583	ERZ11427263
EPI_ISL_9554734	ERZ11448653
EPI_ISL_9554727	ERZ8442620
EPI_ISL_9554581	ERZ8430623
EPI_ISL_9586961	ERZ11439027
EPI_ISL_9586874	ERZ8423852
EPI_ISL_14956458	ERZ11431934
EPI_ISL_9586873	ERZ11447605
EPI_ISL_9554586	ERZ11441448
EPI_ISL_9554724	ERZ8459857
EPI_ISL_9586875	ERZ11427068
EPI_ISL_14896782	ERX7740449
EPI_ISL_9586877	ERZ11429102
EPI_ISL_9586968	ERZ8447597
EPI_ISL_9554722	ERZ8428100
EPI_ISL_9554582	ERZ8401893
EPI_ISL_9586872	ERZ8462521
EPI_ISL_9586964	ERZ11431225
EPI_ISL_14956117	ERX7749492
EPI_ISL_9586967	ERZ8435890
EPI_ISL_9586965	ERZ8000380
EPI_ISL_9554580	ERZ8421750
EPI_ISL_9586871	ERZ8419423
EPI_ISL_9586963	ERZ11425852
EPI_ISL_9586960	ERZ11437966
EPI_ISL_9554584	ERZ11433003
EPI_ISL_9586870	ERZ8430316
EPI_ISL_9586863	ERZ11448128
EPI_ISL_9586878	ERZ11430559
EPI_ISL_9586880	ERZ8438152
EPI_ISL_9586876	ERZ8420287
EPI_ISL_9586879	ERZ8442657
EPI_ISL_9586970	ERZ8449703
EPI_ISL_9586866	ERZ8001364
EPI_ISL_9586865	ERZ11440745
EPI_ISL_9586962	ERZ11432955
EPI_ISL_9586868	ERZ8392614
EPI_ISL_9586971	ERZ11444450
EPI_ISL_9586864	ERZ8454620
EPI_ISL_9586869	ERZ8424382
EPI_ISL_9586867	ERZ8464135
EPI_ISL_9586921	ERZ11445911
EPI_ISL_9586913	ERZ11429301
EPI_ISL_9586929	ERZ8417648
EPI_ISL_9586914	ERZ8417222
EPI_ISL_9586925	ERZ11433292
EPI_ISL_9586916	ERZ8450066
EPI_ISL_9586920	ERZ8446476
EPI_ISL_9586912	ERZ8419915
EPI_ISL_14896785	ERX7773997
EPI_ISL_9586905	ERZ8427106
EPI_ISL_9586923	ERZ7994763
EPI_ISL_9586922	ERZ11448671
EPI_ISL_9586919	ERZ11432729
EPI_ISL_9586915	ERZ7984844
EPI_ISL_9586928	ERZ8440348
EPI_ISL_10124565	ERZ11446872
EPI_ISL_10124551	ERZ8402553
EPI_ISL_10124554	ERZ7981720
EPI_ISL_14896786	ERX7749132
EPI_ISL_14896781	ERX7802757
EPI_ISL_14896791	ERX7757800
EPI_ISL_10124585	ERZ8418201
EPI_ISL_10124576	ERZ8400478
EPI_ISL_10124575	ERZ8403198
EPI_ISL_14953996	ERZ7987883
EPI_ISL_10325013	ERZ7995836
EPI_ISL_14896804	ERX7774339
EPI_ISL_10323924	ERZ8426660
EPI_ISL_10323928	ERZ8424189
EPI_ISL_10323926	ERZ8418488
EPI_ISL_14896805	ERX7768236
EPI_ISL_10323939	ERZ8432577
